# Supplementary material for: Distinct strategies for intravascular triglyceride metabolism in hearts of mammals and lower vertebrate species
Source: JCI Insight. 2024 Sep 17;9(20):e184940. doi: 10.1172/jci.insight.184940 (PMC11529983; doi:10.1172/jci.insight.184940)
Supplement: Supporting data values [file jciinsight-9-184940-s174.xlsx]

## Sheet: S11
Well	Well Position	Sample Name	Target Name	CT	Ct SD	Ct Mean	dCt	2^-(dct)				Summary 2^-(dct)			Average Lpl expression in hearts
2	A2	chicken heart 5	m-ch GAPDH	16.455	0.044	16.486						m-ch LPL F1R2		Mouse	1.117	0.145895	Fold change	21.8629
26	B2	chicken heart 5	m-ch GAPDH	16.517	0.044	16.486					chicken heart 5	0.055		Chicken	0.051	0.0106806
1	A1	chicken heart 5	m-ch LPL F1R2	20.643	0.029	20.663	4.177	0.0552838			chicken heart 6	0.036
25	B1	chicken heart 5	m-ch LPL F1R2	20.684	0.029	20.663					chicken heart 7	0.061		P value	1.16663e-05
4	A4	chicken heart 6	m-ch GAPDH	16.061	0.059	16.019					chicken heart 8	0.052
28	B4	chicken heart 6	m-ch GAPDH	15.977	0.059	16.019					Mouse heart 22	1.147
3	A3	chicken heart 6	m-ch LPL F1R2	20.764	0.063	20.809	4.79	0.0361465			Mouse heart 23	0.959
27	B3	chicken heart 6	m-ch LPL F1R2	20.854	0.063	20.809					Mouse heart 24	1.246
6	A6	chicken heart 7	m-ch GAPDH	15.925	0.021	15.939
30	B6	chicken heart 7	m-ch GAPDH	15.954	0.021	15.939
5	A5	chicken heart 7	m-ch LPL F1R2	19.942	0.041	19.971	4.032	0.061129
29	B5	chicken heart 7	m-ch LPL F1R2	20	0.041	19.971
8	A8	chicken heart 8	m-ch GAPDH	16.063	0.009	16.056
32	B8	chicken heart 8	m-ch GAPDH	16.05	0.009	16.056
7	A7	chicken heart 8	m-ch LPL F1R2	20.333	0.009	20.326	4.27	0.0518325
31	B7	chicken heart 8	m-ch LPL F1R2	20.32	0.009	20.326
10	A10	Mouse heart 22	m-ch GAPDH	15.891	0.036	15.866
34	B10	Mouse heart 22	m-ch GAPDH	15.841	0.036	15.866
9	A9	Mouse heart 22	m-ch LPL F1R2	15.649	0.027	15.668	-0.198	1.14711
33	B9	Mouse heart 22	m-ch LPL F1R2	15.686	0.027	15.668
12	A12	Mouse heart 23	m-ch GAPDH	15.5	0.076	15.553
36	B12	Mouse heart 23	m-ch GAPDH	15.607	0.076	15.553
11	A11	Mouse heart 23	m-ch LPL F1R2	15.574	0.057	15.614	0.061	0.958599
35	B11	Mouse heart 23	m-ch LPL F1R2	15.655	0.057	15.614
14	A14	Mouse heart 24	m-ch GAPDH	15.824	0.045	15.856
38	B14	Mouse heart 24	m-ch GAPDH	15.888	0.045	15.856
13	A13	Mouse heart 24	m-ch LPL F1R2	15.486	0.075	15.539	-0.317	1.24574
37	B13	Mouse heart 24	m-ch LPL F1R2	15.592	0.075	15.539
16	A16	Negative control	m-ch GAPDH	Undetermined
40	B16	Negative control	m-ch GAPDH	Undetermined
15	A15	Negative control	m-ch LPL F1R2	35.796	5.803	31.693
39	B15	Negative control	m-ch LPL F1R2	27.589	5.803	31.693

## Sheet: S16
		avg_log2FC	pct.1	pct.2	p_val	p_val_adj	-log10(p_val_adj)
	lpl	2.85333	1	0	0	0	Inf	Columns:
1	pnp5a	1.49101	0.322	0.012	2.32431e-180	3.79165e-176	175.421	avg_logFC is the average log fold change between the lpl+ cardiomyocytes and lpl– cardiomyocytes
2	ackr4b	1.04674	0.246	0.007	9.15727e-159	1.49383e-154	153.826	pct.1 are for the percentage of expression in the lpl+ cardiomyocytes
3	dll4	0.682025	0.164	0.002	6.71502e-152	1.09542e-147	146.96	pct.2 are for the percentage of expression in the lpl- cardiomyocytes
4	hapln1b	0.470371	0.175	0.003	8.41525e-144	1.37278e-139	138.862	p_value is the raw test p value
5	epha2a	0.341392	0.135	0.001	5.82407e-141	9.50081e-137	136.022	p_value_adj is the multiple test adjusted p value
6	akap12b	1.8057	0.357	0.023	8.05277e-139	1.31365e-134	133.882	-log10(p_val_adj) shows the minus log10 scaled p_val_adj
7	slc22a31	0.726478	0.228	0.008	1.89872e-137	3.09739e-133	132.509
8	cyr61l2	0.540005	0.175	0.004	3.33301e-133	5.43714e-129	128.265
9	ptgs2a	1.83923	0.211	0.007	1.08345e-129	1.76744e-125	124.753
10	igf2b	1.00118	0.222	0.008	4.01492e-129	6.54953e-125	124.184
11	cdh5	1.04979	0.246	0.011	7.52539e-126	1.22762e-121	120.911
12	ptgs2b	1.4942	0.228	0.009	4.55077e-125	7.42367e-121	120.129
13	marcksl1a	1.4427	0.269	0.014	2.18329e-124	3.56161e-120	119.448
14	im:7152348	1.23432	0.263	0.014	9.87377e-119	1.61071e-114	113.793
15	si:dkey-172h23.2	0.768573	0.193	0.007	4.26911e-116	6.9642e-112	111.157
16	sox7	0.377673	0.129	0.002	6.39102e-114	1.04257e-109	108.982
17	errfi1a	1.17954	0.345	0.026	9.39128e-114	1.532e-109	108.815
18	sele	0.355181	0.129	0.002	8.85559e-111	1.44461e-106	105.84
19	cnn3a	0.64295	0.205	0.008	1.28094e-110	2.08959e-106	105.68
20	eppk1	0.76039	0.246	0.013	4.03287e-107	6.57882e-103	102.182
21	cx43.4	0.361624	0.123	0.002	1.14047e-106	1.86045e-102	101.73
22	ramp2	1.20798	0.298	0.021	2.94736e-106	4.80803e-102	101.318
23	cwc15	0.821473	0.193	0.008	4.65247e-106	7.58957e-102	101.12
24	dusp5	1.42909	0.398	0.039	3.38477e-104	5.52157e-100	99.2579
25	appa	0.914487	0.368	0.033	8.92794e-103	1.45642e-98	97.8367
26	sdc4	1.50462	0.602	0.091	1.54384e-101	2.51847e-97	96.5989
27	si:ch211-207d6.2	0.310034	0.123	0.002	9.64709e-101	1.57373e-96	95.8031
28	gpm6ab	0.375024	0.146	0.004	1.66238e-100	2.71184e-96	95.5667
29	fli1a	0.411094	0.135	0.003	8.15664e-99	1.33059e-94	93.876
30	si:ch211-248e11.2	1.20319	0.263	0.017	5.8941e-97	9.61504e-93	92.017
	plk3	0.588823	0.24	0.014	7.88863e-97	1.28687e-92	91.8905
	tmem88a	0.591875	0.17	0.006	1.61151e-96	2.62886e-92	91.5802
	slc25a25a	1.11592	0.485	0.062	4.96479e-96	8.09907e-92	91.0916
	ahnak	1.44913	0.48	0.062	1.47626e-95	2.40822e-91	90.6183
	aldh1a2	0.740759	0.187	0.008	3.34683e-95	5.45968e-91	90.2628
	fosb	1.74805	0.532	0.078	9.53161e-94	1.55489e-89	88.8083
	il4r.1.1	0.443697	0.117	0.002	9.79532e-94	1.59791e-89	88.7964
	acsbg2	0.598875	0.193	0.009	7.56105e-92	1.23343e-87	86.9089
	rdh10b	0.769921	0.228	0.014	9.854e-92	1.60748e-87	86.7939
	f10	0.543838	0.175	0.007	4.1332e-91	6.74249e-87	86.1712
	efna1b	0.521688	0.123	0.003	1.18287e-90	1.92961e-86	85.7145
	serpinh1b	1.49903	0.327	0.03	1.6674e-90	2.72004e-86	85.5654
	junbb	1.1235	0.363	0.037	1.84592e-90	3.01126e-86	85.5213
	si:ch211-284f22.3	0.402722	0.158	0.006	1.7944e-88	2.92721e-84	83.5335
	tmem2	0.264319	0.135	0.004	1.93847e-88	3.16222e-84	83.5
	ctsla	1.90304	0.626	0.118	2.07215e-86	3.38031e-82	81.471
	zgc:158343	1.86886	0.298	0.026	3.34939e-86	5.46386e-82	81.2625
	thbs3a	0.408503	0.129	0.004	3.67929e-86	6.00202e-82	81.2217
	slc38a2	0.961759	0.409	0.049	5.84881e-86	9.54117e-82	81.0204
	glsb	0.701548	0.246	0.017	8.58012e-86	1.39967e-81	80.854
	nr4a2b	0.869822	0.17	0.008	3.4207e-84	5.58018e-80	79.2534
	abi1a	0.251586	0.123	0.003	8.6619e-84	1.41302e-79	78.8499
	fosl1a	2.42923	0.596	0.116	2.4766e-83	4.04007e-79	78.3936
	krt18	1.93779	0.322	0.032	3.52764e-83	5.75465e-79	78.24
	sptlc2b	0.610456	0.187	0.01	9.23436e-83	1.5064e-78	77.8221
	nocta	0.885077	0.398	0.048	1.02321e-82	1.66916e-78	77.7775
	slc20a1b	1.33914	0.573	0.096	2.22026e-82	3.62191e-78	77.4411
	edn2	0.962491	0.135	0.005	1.50148e-81	2.44936e-77	76.6109
	si:ch211-145b13.6	0.841854	0.187	0.01	2.08121e-81	3.39509e-77	76.4691
	rnd3a	0.460252	0.164	0.007	2.8749e-81	4.68982e-77	76.3288
	si:ch211-250c4.4	0.578478	0.181	0.01	4.73659e-81	7.7268e-77	76.112
	nppc	1.00103	0.123	0.004	1.98758e-80	3.24233e-76	75.4891
	col1a1b	0.644137	0.17	0.008	2.57859e-80	4.20645e-76	75.3761
	brd2a	1.25237	0.497	0.077	5.38595e-80	8.7861e-76	75.0562
	aplp2	0.637764	0.339	0.036	7.0153e-80	1.14441e-75	74.9414
	ppp1r10	1.05429	0.433	0.059	2.24583e-79	3.66363e-75	74.4361
	egr1	1.07588	0.322	0.033	5.25e-79	8.56433e-75	74.0673
	zgc:64106	0.377038	0.129	0.004	8.12467e-79	1.32538e-74	73.8777
	foxc1b	0.517791	0.123	0.004	2.81412e-78	4.59067e-74	73.3381
	grb10a	0.906159	0.322	0.033	8.60877e-78	1.40435e-73	72.8525
	hspa5	1.74759	0.567	0.105	1.29831e-77	2.11794e-73	72.6741
	jak1	0.725162	0.368	0.044	4.03214e-77	6.57763e-73	72.1819
	tmem88b	0.695263	0.216	0.015	6.39458e-77	1.04315e-72	71.9817
	srpr	0.616022	0.216	0.015	2.52811e-76	4.1241e-72	71.3847
	ivns1abpa	0.617756	0.304	0.031	5.76788e-75	9.40914e-71	70.0265
	ier2a	1.22122	0.48	0.075	5.91102e-75	9.64265e-71	70.0158
	nrarpa	0.854153	0.216	0.016	1.91032e-74	3.1163e-70	69.5064
	plecb	0.709958	0.357	0.043	6.60839e-74	1.07803e-69	68.9674
	prnprs3	0.880968	0.509	0.084	1.79813e-73	2.93329e-69	68.5326
	junba	2.13248	0.62	0.133	2.24262e-73	3.65839e-69	68.4367
	alyref	0.69628	0.333	0.038	2.74467e-73	4.47738e-69	68.349
	spon1b	0.469094	0.129	0.005	8.73419e-73	1.42481e-68	67.8462
	basp1	0.380738	0.146	0.007	8.78793e-73	1.43358e-68	67.8436
	yrk	0.511777	0.135	0.005	1.80077e-72	2.93759e-68	67.532
	hyal2b	0.50329	0.158	0.008	2.07319e-72	3.38199e-68	67.4708
	sgk1	0.715155	0.304	0.033	2.13286e-71	3.47934e-67	66.4585
	spock3	2.24627	0.386	0.055	3.21626e-71	5.24668e-67	66.2801
	zgc:91976	0.674231	0.31	0.034	4.93341e-71	8.04788e-67	66.0943
	mvp	1.12127	0.468	0.075	5.0548e-71	8.24589e-67	66.0838
	rbms1a	0.320853	0.146	0.007	9.83815e-71	1.6049e-66	65.7946
	cyr61	1.11887	0.368	0.048	1.70896e-70	2.78783e-66	65.5547
	laptm4b	1.10365	0.474	0.075	2.63143e-70	4.29265e-66	65.3673
	si:dkey-177p2.6	1.24408	0.474	0.08	7.16035e-70	1.16807e-65	64.9325
	rpz5	1.1392	0.368	0.049	7.69426e-70	1.25517e-65	64.9013
	il6st	0.72974	0.327	0.038	7.80512e-70	1.27325e-65	64.8951
	mhc1zba	1.13369	0.544	0.1	8.24438e-70	1.34491e-65	64.8713
	pmp22b	1.26226	0.567	0.109	8.59991e-70	1.4029e-65	64.853
	fosl2	1.50493	0.368	0.05	1.29429e-69	2.11138e-65	64.6754
	gng2	0.660555	0.228	0.019	1.30251e-69	2.12479e-65	64.6727
	clec14a	0.270638	0.105	0.003	2.47089e-69	4.03076e-65	64.3946
	sik1	1.29209	0.409	0.06	2.8258e-69	4.60973e-65	64.3363
	polr2a	0.539407	0.263	0.025	2.83213e-69	4.62006e-65	64.3354
	kdm6ba	0.96187	0.263	0.025	2.93358e-69	4.78555e-65	64.3201
	amotl2a	0.512395	0.246	0.022	4.40186e-69	7.18075e-65	64.1438
	ahsa1b	0.799401	0.368	0.049	6.51727e-69	1.06316e-64	63.9734
	hspbp1	1.38552	0.474	0.08	8.36216e-69	1.36412e-64	63.8651
	wbp2	0.74586	0.287	0.031	4.49206e-68	7.3279e-64	63.135
	mycb	2.02853	0.661	0.166	1.1496e-67	1.87535e-63	62.7269
	tspan36	0.971665	0.45	0.073	3.75892e-67	6.13193e-63	62.2124
	id3	0.78117	0.322	0.039	6.95325e-67	1.13428e-62	61.9453
	srgn	1.16896	0.292	0.032	8.79282e-67	1.43437e-62	61.8433
	dip2ba	0.386384	0.135	0.006	1.06072e-66	1.73035e-62	61.7619
	pdlim1	0.478432	0.199	0.015	1.567e-66	2.55625e-62	61.5924
	her6	1.51656	0.433	0.07	1.87109e-66	3.05231e-62	61.5154
	si:ch73-335l21.4	1.6918	0.485	0.088	2.02519e-66	3.30369e-62	61.481
	hsph1	1.47903	0.515	0.094	2.10342e-66	3.43132e-62	61.4645
	chl1a	0.778002	0.409	0.061	3.55822e-66	5.80452e-62	61.2362
	zfand2a	1.38529	0.444	0.073	6.33157e-66	1.03287e-61	60.986
	cd63	1.38876	0.503	0.093	6.39119e-66	1.0426e-61	60.9819
	col6a1	0.324453	0.105	0.003	8.93832e-66	1.45811e-61	60.8362
	slc12a7b	0.691693	0.363	0.05	2.20272e-65	3.5933e-61	60.4445
	btg2	1.49988	0.62	0.139	2.49137e-65	4.06417e-61	60.391
	si:ch211-213a13.1	0.452551	0.146	0.008	5.6061e-65	9.14523e-61	60.0388
	syt1a	0.729485	0.398	0.059	6.76542e-65	1.10364e-60	59.9572
	slc38a4	0.742369	0.392	0.057	8.96793e-65	1.46294e-60	59.8348
	dnajb1b	2.24168	0.69	0.204	1.35344e-64	2.20787e-60	59.656
	arl5c	0.617403	0.234	0.021	2.10537e-64	3.43449e-60	59.4641
	si:ch211-222l21.1	1.67835	0.339	0.046	3.1598e-64	5.15458e-60	59.2878
	zgc:162730	1.6056	0.614	0.139	4.28272e-64	6.9864e-60	59.1557
	scarb2a	0.492473	0.152	0.009	2.05758e-63	3.35653e-59	58.4741
	grinab	0.553623	0.24	0.023	5.23836e-63	8.54534e-59	58.0683
	il13ra1	0.522391	0.175	0.012	5.85442e-63	9.55031e-59	58.02
	hbegfa	0.750815	0.368	0.053	7.8583e-63	1.28192e-58	57.8921
	hspa4a	1.50769	0.544	0.113	1.11291e-62	1.81549e-58	57.741
	brdt	0.696086	0.345	0.047	2.04016e-62	3.32812e-58	57.4778
	nr4a1	1.36642	0.561	0.119	2.16681e-62	3.53472e-58	57.4516
	bzw1b	1.66295	0.515	0.105	4.55671e-62	7.43336e-58	57.1288
	si:dkey-7j14.6	0.888997	0.468	0.083	1.2351e-61	2.01483e-57	56.6958
	si:ch211-1a19.3	1.06498	0.257	0.027	1.30214e-61	2.12419e-57	56.6728
	wls	0.530116	0.257	0.027	2.02752e-61	3.30749e-57	56.4805
	hpgd	0.461668	0.135	0.007	3.5477e-61	5.78736e-57	56.2375
	hexim1	0.552741	0.281	0.032	5.02154e-61	8.19164e-57	56.0866
	ier2b	1.0579	0.31	0.039	7.85111e-61	1.28075e-56	55.8925
	perp	0.514137	0.222	0.021	1.1396e-60	1.85903e-56	55.7307
	vwf	0.297831	0.129	0.006	1.84498e-60	3.00972e-56	55.5215
	ugt1b5	0.454257	0.164	0.011	2.56488e-60	4.18409e-56	55.3784
	hsp70.1	2.46549	0.719	0.251	4.61437e-60	7.52742e-56	55.1234
	ggps1	0.517094	0.199	0.017	4.89668e-60	7.98795e-56	55.0976
	jdp2b	1.27221	0.538	0.11	8.4398e-60	1.37678e-55	54.8611
	jun	1.67015	0.649	0.164	8.85582e-60	1.44465e-55	54.8402
	bag3	1.7255	0.585	0.136	1.26724e-59	2.06726e-55	54.6846
	aqp8a.1	2.08611	0.351	0.053	2.46249e-59	4.01706e-55	54.3961
	tfpia	0.366424	0.14	0.008	2.88303e-59	4.70309e-55	54.3276
	midn	1.28701	0.62	0.147	3.04716e-59	4.97083e-55	54.3036
	dusp1	0.635496	0.269	0.031	3.43668e-59	5.60625e-55	54.2513
	rsrp1	1.75213	0.678	0.191	6.36586e-59	1.03846e-54	53.9836
	tob1b	1.16458	0.591	0.135	8.97453e-59	1.46402e-54	53.8345
	cd81a	0.935959	0.468	0.088	2.00043e-58	3.2633e-54	53.4863
	oaz2a	0.421508	0.263	0.03	3.02816e-58	4.93984e-54	53.3063
	chd7	0.285222	0.164	0.012	1.56418e-57	2.55164e-53	52.5932
	itpkcb	0.443837	0.17	0.013	3.79211e-57	6.18606e-53	52.2086
	si:dkey-79d12.5	0.762303	0.322	0.045	4.08313e-57	6.66081e-53	52.1765
	zswim5	0.401834	0.211	0.02	4.66699e-57	7.61326e-53	52.1184
	aebp1	0.315901	0.105	0.004	8.78122e-57	1.43248e-52	51.8439
	nuak2	0.464855	0.199	0.018	1.1302e-56	1.84369e-52	51.7343
	DNAJA4	1.34417	0.503	0.104	1.66331e-56	2.71336e-52	51.5665
	cmip	0.307607	0.152	0.01	2.27444e-56	3.7103e-52	51.4306
	ier5	0.636145	0.415	0.071	2.31969e-56	3.78411e-52	51.422
	loxl1	0.296471	0.117	0.006	3.14647e-56	5.13283e-52	51.2896
	clk4a	0.652933	0.38	0.061	3.47985e-56	5.67668e-52	51.2459
	fosab	2.06509	0.719	0.229	5.78155e-56	9.43144e-52	51.0254
	marcksl1b	0.979477	0.246	0.027	1.1223e-55	1.83081e-51	50.7374
	hsp70.2	2.40304	0.789	0.345	1.2594e-55	2.05446e-51	50.6873
	si:dkey-205h13.1	0.939509	0.421	0.075	1.28548e-55	2.097e-51	50.6784
	rca2.1	0.522165	0.263	0.031	1.66739e-55	2.72002e-51	50.5654
	pim1	1.53092	0.596	0.151	1.97446e-55	3.22094e-51	50.492
	clic2	2.40963	0.433	0.087	2.73673e-55	4.46443e-51	50.3502
	tmem176l.1	0.835183	0.427	0.078	4.80172e-55	7.83305e-51	50.1061
	etnk1	0.347067	0.216	0.021	6.42324e-55	1.04782e-50	49.9797
	tbc1d10aa	0.530009	0.292	0.039	1.29179e-54	2.1073e-50	49.6763
	flnca	1.15443	0.491	0.101	1.64624e-54	2.68551e-50	49.571
	b4galt6	0.607863	0.228	0.024	1.90346e-54	3.10511e-50	49.5079
	mych	0.704384	0.363	0.058	2.81626e-54	4.59416e-50	49.3378
	b2ml	1.02466	0.678	0.175	7.64272e-54	1.24676e-49	48.9042
	foxo1a	0.549448	0.275	0.035	8.82717e-54	1.43998e-49	48.8416
	zcchc24	0.438286	0.257	0.031	1.02376e-53	1.67007e-49	48.7773
	tgif1	0.571763	0.257	0.031	1.07935e-53	1.76074e-49	48.7543
	glulb	0.813726	0.292	0.039	1.16943e-53	1.9077e-49	48.7195
	coro1ca	0.326943	0.135	0.008	1.9448e-53	3.17255e-49	48.4986
	wsb1	0.704297	0.316	0.046	2.33588e-53	3.81051e-49	48.419
	cbx7a	1.33382	0.561	0.132	2.5321e-53	4.13062e-49	48.384
	f3b	1.01201	0.386	0.067	3.46001e-53	5.64432e-49	48.2484
	ip6k2b	1.00067	0.509	0.109	5.99078e-53	9.77276e-49	48.01
	eif4a1a	0.952179	0.491	0.104	1.00413e-52	1.63804e-48	47.7857
	acsl4a	0.349097	0.14	0.009	1.1268e-52	1.83815e-48	47.7356
	cpeb4b	0.570796	0.409	0.073	1.28626e-52	2.09827e-48	47.6781
	mindy3	0.392376	0.199	0.019	1.54378e-52	2.51836e-48	47.5989
	maff	0.549783	0.269	0.034	1.57414e-52	2.5679e-48	47.5904
	pim2	0.529211	0.222	0.024	2.51183e-52	4.09755e-48	47.3875
	ndfip1	0.4425	0.339	0.052	2.5154e-52	4.10337e-48	47.3869
	xbp1	1.05716	0.532	0.122	2.54877e-52	4.15781e-48	47.3811
	eif4g2a	0.540237	0.269	0.034	2.87314e-52	4.68696e-48	47.3291
	egfl7	0.357507	0.146	0.01	2.91847e-52	4.76091e-48	47.3223
	agap1	0.310701	0.129	0.008	8.54749e-52	1.39435e-47	46.8556
	hsp70.3	2.57634	0.813	0.419	1.37014e-51	2.23511e-47	46.6507
	trib3	0.854981	0.351	0.057	1.70518e-51	2.78166e-47	46.5557
	ponzr1	0.568404	0.205	0.02	1.86293e-51	3.039e-47	46.5173
	ddx3a	0.667262	0.368	0.063	2.13575e-51	3.48406e-47	46.4579
	si:ch73-63e15.2	0.630316	0.205	0.021	3.0094e-51	4.90923e-47	46.309
	si:ch211-153b23.5	0.925202	0.164	0.013	5.17235e-51	8.43765e-47	46.0738
	cxcl18b	1.37551	0.38	0.068	6.05678e-51	9.88042e-47	46.0052
	tnrc18	0.405907	0.222	0.024	6.69583e-51	1.09229e-46	45.9617
	cav1	0.961396	0.468	0.097	7.14757e-51	1.16598e-46	45.9333
	ryr2b	0.784836	0.509	0.109	8.65339e-51	1.41163e-46	45.8503
	pdcd4b	0.526696	0.269	0.035	1.1796e-50	1.92429e-46	45.7157
	adrb2a	0.257044	0.111	0.006	1.2274e-50	2.00225e-46	45.6985
	atf4b	1.15528	0.556	0.134	1.52297e-50	2.48442e-46	45.6048
	socs3b	0.561233	0.287	0.04	1.79331e-50	2.92542e-46	45.5338
	hspb8	1.62304	0.667	0.199	2.2985e-50	3.74955e-46	45.426
	gnai2a	0.355264	0.17	0.014	3.48544e-50	5.6858e-46	45.2452
	si:dkey-27i16.2	0.524366	0.129	0.008	4.20516e-50	6.85988e-46	45.1637
	id2b	1.08195	0.257	0.033	4.59021e-50	7.48801e-46	45.1256
	fam208b	0.875273	0.287	0.041	5.86268e-50	9.5638e-46	45.0194
	prrg1	0.412573	0.158	0.013	6.50174e-50	1.06063e-45	44.9744
	srgap2	0.372417	0.111	0.006	7.99084e-50	1.30355e-45	44.8849
	edrf1	0.424636	0.199	0.02	9.86286e-50	1.60893e-45	44.7935
	CR383676.1	2.05639	0.901	0.603	1.26578e-49	2.06486e-45	44.6851
	pleca	0.489309	0.251	0.032	1.32931e-49	2.1685e-45	44.6638
	si:ch211-18i17.2	0.398893	0.216	0.024	1.86137e-49	3.03645e-45	44.5176
	sqstm1	1.01863	0.433	0.087	2.98532e-49	4.86996e-45	44.3125
	jund	1.15319	0.608	0.16	5.93491e-49	9.68163e-45	44.0141
	ric8a	0.386026	0.234	0.028	7.31661e-49	1.19356e-44	43.9232
	mgst3b	0.470908	0.269	0.036	1.12836e-48	1.8407e-44	43.735
	rcan1a	0.734441	0.281	0.04	1.21229e-48	1.97762e-44	43.7039
	si:ch211-204c21.1.1	0.345006	0.146	0.011	3.41752e-48	5.57501e-44	43.2538
	serinc1	0.590717	0.269	0.037	5.24744e-48	8.56014e-44	43.0675
	atf3	1.30998	0.602	0.16	1.22622e-47	2.00033e-43	42.6989
	lfng	0.555229	0.135	0.01	1.71888e-47	2.80401e-43	42.5522
	mafba	0.321024	0.117	0.007	2.26535e-47	3.69547e-43	42.4323
	stat1a	0.531479	0.363	0.064	2.54759e-47	4.15588e-43	42.3813
	crebzf	0.397805	0.246	0.032	2.77875e-47	4.53297e-43	42.3436
	agrn	0.305186	0.117	0.007	3.01295e-47	4.91503e-43	42.3085
	atp1a1a.1	0.760906	0.55	0.131	3.09814e-47	5.054e-43	42.2964
	kcnh6a	0.817762	0.456	0.096	4.54609e-47	7.41604e-43	42.1298
	sptan1	0.424635	0.38	0.069	4.70719e-47	7.67885e-43	42.1147
	htra1b	0.272957	0.111	0.006	5.0406e-47	8.22272e-43	42.085
	hspa9	0.555863	0.433	0.087	5.16702e-47	8.42896e-43	42.0742
	brd4	0.3606	0.222	0.026	6.38734e-47	1.04197e-42	41.9821
	bach1b	0.330441	0.123	0.008	2.07753e-46	3.38908e-42	41.4699
	cited4b	1.42285	0.462	0.102	2.13507e-46	3.48293e-42	41.4581
	tgm1l1	0.28038	0.152	0.013	2.40878e-46	3.92945e-42	41.4057
	usp9	0.319541	0.216	0.025	3.9815e-46	6.49502e-42	41.1874
	actb1	1.27562	0.632	0.179	4.58061e-46	7.47234e-42	41.1265
	suco	0.282634	0.158	0.014	9.96579e-46	1.62572e-41	40.789
	nabp1a	0.414105	0.17	0.016	1.10501e-45	1.80261e-41	40.7441
	ppp1r13ba	0.518856	0.439	0.09	1.2304e-45	2.00716e-41	40.6974
	sat1a.2	1.20611	0.649	0.19	1.98657e-45	3.2407e-41	40.4894
	hmox1a	0.721978	0.158	0.014	3.57569e-45	5.83302e-41	40.2341
	rgl1	0.265849	0.105	0.006	3.66918e-45	5.98553e-41	40.2229
	arf2a	0.516312	0.351	0.062	3.7893e-45	6.18149e-41	40.2089
	mcamb	0.48303	0.322	0.054	6.79527e-45	1.10851e-40	39.9553
	plekha6	0.456287	0.363	0.066	6.79537e-45	1.10853e-40	39.9553
	myom1b	0.919123	0.538	0.133	8.74604e-45	1.42674e-40	39.8457
	alcama	0.421615	0.298	0.047	1.11916e-44	1.82569e-40	39.7386
	ier5l	0.279338	0.164	0.015	1.2482e-44	2.0362e-40	39.6912
	si:ch73-86n18.1	0.513387	0.193	0.021	1.50498e-44	2.45507e-40	39.6099
	RASSF5	0.460484	0.228	0.029	1.889e-44	3.08153e-40	39.5112
	zgc:153018	0.307519	0.193	0.021	1.91579e-44	3.12523e-40	39.5051
	mcl1a	1.70744	0.766	0.329	2.63442e-44	4.29752e-40	39.3668
	mfge8b	0.427622	0.211	0.025	4.29781e-44	7.01102e-40	39.1542
	pptc7a	0.554078	0.322	0.055	4.60907e-44	7.51878e-40	39.1239
	CT027638.1	0.880009	0.351	0.065	5.24749e-44	8.56023e-40	39.0675
	epas1b	0.541283	0.257	0.037	6.09283e-44	9.93924e-40	39.0026
	hspd1	0.461239	0.345	0.062	7.31641e-44	1.19353e-39	38.9232
	npc2	0.662357	0.368	0.071	8.16774e-44	1.3324e-39	38.8754
	ddx5	1.31284	0.661	0.21	8.20128e-44	1.33787e-39	38.8736
	cebpb	0.683496	0.351	0.065	1.01345e-43	1.65325e-39	38.7817
	itm2bb	0.482863	0.199	0.023	1.03588e-43	1.68984e-39	38.7722
	cfd	1.46727	0.357	0.069	1.63381e-43	2.66524e-39	38.5743
	zfp36l1b	1.31703	0.52	0.134	2.01179e-43	3.28183e-39	38.4839
	tcf12	0.435162	0.228	0.03	2.37805e-43	3.87931e-39	38.4112
	sox4a.1	0.341617	0.187	0.021	4.06259e-43	6.6273e-39	38.1787
	hsp90aa1.2	2.44316	0.795	0.426	4.06904e-43	6.63782e-39	38.178
	eif4g2b	0.562096	0.298	0.049	4.62592e-43	7.54627e-39	38.1223
	krt8	1.58882	0.567	0.166	4.69714e-43	7.66244e-39	38.1156
	hsp90b1	0.415389	0.211	0.026	4.98271e-43	8.12829e-39	38.09
	cst3	0.617747	0.485	0.112	5.34861e-43	8.72518e-39	38.0592
	rtca	0.502316	0.298	0.049	5.48157e-43	8.94208e-39	38.0486
	cry1ba	0.453804	0.246	0.035	6.22497e-43	1.01548e-38	37.9933
	lgmn	0.340153	0.234	0.031	6.24315e-43	1.01845e-38	37.9921
	fkbp4	1.15689	0.439	0.099	6.48935e-43	1.05861e-38	37.9753
	tspan31	0.316872	0.117	0.008	6.65457e-43	1.08556e-38	37.9643
	tns1a	0.490303	0.386	0.077	8.82245e-43	1.43921e-38	37.8419
	serp1	0.406511	0.222	0.029	1.59144e-42	2.59611e-38	37.5857
	si:ch211-199o1.2	1.01038	0.281	0.045	1.70095e-42	2.77476e-38	37.5568
	cyfip1	0.315002	0.193	0.022	2.26087e-42	3.68816e-38	37.4332
	fstl1b	0.46281	0.251	0.037	2.41051e-42	3.93226e-38	37.4054
	stip1	0.853344	0.468	0.11	3.65855e-42	5.9682e-38	37.2242
	mknk2b	0.913589	0.485	0.117	6.30354e-42	1.0283e-37	36.9879
	jmjd1cb	0.453535	0.263	0.04	6.41084e-42	1.0458e-37	36.9806
	ddit3	0.341573	0.251	0.037	8.96357e-42	1.46223e-37	36.835
	si:ch1073-392o20.2	0.425274	0.146	0.013	1.21124e-41	1.9759e-37	36.7042
	adipor2	0.562079	0.368	0.073	1.47402e-41	2.40457e-37	36.619
	cdkn1a	0.937006	0.298	0.052	2.14542e-41	3.49983e-37	36.456
	pik3r3b	0.411885	0.216	0.028	2.32804e-41	3.79774e-37	36.4205
	ablim1b	0.568202	0.415	0.09	2.93724e-41	4.79152e-37	36.3195
	si:ch211-195b13.1	0.372499	0.187	0.021	2.99954e-41	4.89314e-37	36.3104
	si:dkey-238k10.3	0.308233	0.158	0.015	4.44773e-41	7.25558e-37	36.1393
	nr4a3	0.75378	0.404	0.087	8.37097e-41	1.36556e-36	35.8647
	ttn.1	1.33068	0.673	0.235	8.92525e-41	1.45598e-36	35.8368
	arvcfb	0.572387	0.444	0.101	9.65728e-41	1.57539e-36	35.8026
	hsp70l	2.37672	0.86	0.567	9.67061e-41	1.57757e-36	35.802
	syne2b	0.468678	0.345	0.066	1.0388e-40	1.69459e-36	35.7709
	unc45b	1.11848	0.48	0.12	1.18615e-40	1.93497e-36	35.7133
	fat1a	0.390086	0.269	0.043	1.29425e-40	2.11131e-36	35.6754
	ivns1abpb	0.626596	0.31	0.055	1.309e-40	2.13537e-36	35.6705
	flna	0.443673	0.181	0.02	1.92222e-40	3.13572e-36	35.5037
	fam76b	0.34306	0.14	0.012	2.51886e-40	4.10901e-36	35.3863
	chordc1a	0.305071	0.123	0.01	3.82589e-40	6.24117e-36	35.2047
	hnrnpa0b	0.919814	0.526	0.14	5.94141e-40	9.69223e-36	35.0136
	rrad	0.790264	0.427	0.098	6.46612e-40	1.05482e-35	34.9768
	slc20a2	0.49585	0.404	0.087	6.89199e-40	1.12429e-35	34.9491
	si:ch211-202a12.4	1.55379	0.708	0.285	6.93529e-40	1.13135e-35	34.9464
	ttn.2	1.43223	0.743	0.31	9.68706e-40	1.58025e-35	34.8013
	anks1b	0.253408	0.17	0.018	1.11648e-39	1.82131e-35	34.7396
	ipo7	0.333551	0.275	0.045	1.21016e-39	1.97413e-35	34.7046
	zfand5a	0.500793	0.269	0.044	1.9073e-39	3.11138e-35	34.507
	itm2ba	0.580913	0.509	0.129	2.32505e-39	3.79285e-35	34.421
	msna	0.939873	0.556	0.157	2.48104e-39	4.04732e-35	34.3928
	sh3bp5la	0.421206	0.175	0.02	3.91521e-39	6.38688e-35	34.1947
	cebpg	0.299557	0.164	0.017	4.80609e-39	7.84017e-35	34.1057
	id1	0.423726	0.175	0.02	5.07859e-39	8.2847e-35	34.0817
	rtn4a	0.343312	0.444	0.101	6.60985e-39	1.07826e-34	33.9673
	prkar1ab	0.317791	0.117	0.009	7.67992e-39	1.25283e-34	33.9021
	irf1b	0.528075	0.187	0.023	8.43299e-39	1.37567e-34	33.8615
	hsd11b2	0.700563	0.591	0.167	1.16307e-38	1.89732e-34	33.7219
	lasp1	0.391604	0.117	0.009	1.21865e-38	1.98799e-34	33.7016
	si:ch211-214j24.10	0.416493	0.205	0.027	1.54319e-38	2.51741e-34	33.599
	cavin2b	0.519685	0.427	0.098	2.20277e-38	3.59339e-34	33.4445
	slc8a1a	0.611305	0.421	0.096	2.40465e-38	3.9227e-34	33.4064
	ube2al	0.628962	0.427	0.099	2.72018e-38	4.43744e-34	33.3529
	klf2a	0.966161	0.175	0.021	4.09199e-38	6.67526e-34	33.1755
	spen	0.350175	0.205	0.027	4.41803e-38	7.20713e-34	33.1422
	hectd1	0.311636	0.234	0.035	4.89635e-38	7.98741e-34	33.0976
	notch2	0.299271	0.158	0.017	6.4545e-38	1.05292e-33	32.9776
	ncl	0.624499	0.433	0.103	6.62469e-38	1.08069e-33	32.9663
	cdh2	0.327278	0.222	0.032	8.69382e-38	1.41822e-33	32.8483
	vcam1b	0.346157	0.117	0.009	1.42354e-37	2.32222e-33	32.6341
	lgr4	0.270395	0.193	0.025	1.8216e-37	2.97157e-33	32.527
	kctd12.2	0.614842	0.164	0.018	2.73263e-37	4.45773e-33	32.3509
	macf1a	0.392051	0.257	0.042	2.85065e-37	4.65026e-33	32.3325
	socs3a	1.14185	0.62	0.201	3.31029e-37	5.40008e-33	32.2676
	zbtb16a	0.387966	0.298	0.054	3.33051e-37	5.43306e-33	32.265
	s100v2	0.596247	0.257	0.042	4.26472e-37	6.95705e-33	32.1576
	ehd1b	0.30035	0.146	0.015	4.40448e-37	7.18503e-33	32.1436
	bsg	0.727639	0.614	0.183	5.36074e-37	8.74497e-33	32.0582
	ccdc187	0.491287	0.24	0.037	5.54619e-37	9.0475e-33	32.0435
	laptm4a	0.471388	0.251	0.041	6.37941e-37	1.04067e-32	31.9827
	aoc2	0.303433	0.228	0.034	7.43692e-37	1.21318e-32	31.9161
	tspan4b	0.51591	0.211	0.03	7.48134e-37	1.22043e-32	31.9135
	rhoca	0.304603	0.222	0.033	8.04148e-37	1.31181e-32	31.8821
	sf3b1	0.375246	0.251	0.041	8.6854e-37	1.41685e-32	31.8487
	qkia	0.733064	0.55	0.154	1.21719e-36	1.9856e-32	31.7021
	hk1	0.478038	0.439	0.105	1.23251e-36	2.01059e-32	31.6967
	ubb	1.59082	0.708	0.309	1.26886e-36	2.06989e-32	31.6841
	mapkapk3	0.348198	0.269	0.046	1.60427e-36	2.61705e-32	31.5822
	lmo4a	0.345381	0.135	0.013	1.72638e-36	2.81624e-32	31.5503
	mbd2	0.273399	0.175	0.021	2.48325e-36	4.05093e-32	31.3924
	mfap3l	0.417028	0.123	0.011	2.77293e-36	4.52348e-32	31.3445
	sik2b	0.269801	0.216	0.031	2.89552e-36	4.72346e-32	31.3257
	zgc:66160	0.291293	0.216	0.032	3.29681e-36	5.37809e-32	31.2694
	ndfip2	0.304334	0.105	0.008	4.2823e-36	6.98572e-32	31.1558
	elmsan1b	0.396694	0.205	0.029	5.32727e-36	8.69038e-32	31.061
	smox	0.276757	0.175	0.021	5.39487e-36	8.80066e-32	31.0555
	lamp2	0.410545	0.298	0.056	5.4897e-36	8.95535e-32	31.0479
	anxa13	0.426799	0.339	0.069	1.03608e-35	1.69015e-31	30.7721
	smad3a	0.320902	0.152	0.017	1.08032e-35	1.76232e-31	30.7539
	tenm3	0.293502	0.117	0.01	1.14119e-35	1.86162e-31	30.7301
	spcs3	0.297606	0.222	0.033	1.29037e-35	2.10497e-31	30.6768
	sypl2a	0.341771	0.193	0.026	1.82746e-35	2.98113e-31	30.5256
	thoc2	0.313891	0.146	0.015	2.3279e-35	3.7975e-31	30.4205
	ppp1r15a	0.352569	0.187	0.025	2.64273e-35	4.31108e-31	30.3654
	hsp90aa1.1	1.80439	0.591	0.211	3.05539e-35	4.98426e-31	30.3024
	zgc:174863	0.285236	0.164	0.019	3.15444e-35	5.14584e-31	30.2885
	rhbdd1	0.394789	0.193	0.026	3.20679e-35	5.23123e-31	30.2814
	gadd45ba	0.821244	0.591	0.177	3.75797e-35	6.13038e-31	30.2125
	tram1	0.406045	0.14	0.014	4.36854e-35	7.1264e-31	30.1471
	dag1	0.280286	0.193	0.026	4.8575e-35	7.92405e-31	30.1011
	si:ch211-286o17.1	0.43461	0.222	0.035	5.84764e-35	9.53925e-31	30.0205
	tuba8l4	0.617354	0.509	0.14	8.56616e-35	1.3974e-30	29.8547
	h3f3b.1	0.435077	0.363	0.08	9.08149e-35	1.48146e-30	29.8293
	ptmab	1.06632	0.667	0.242	9.69263e-35	1.58116e-30	29.801
	fabp11a	1.17464	0.38	0.09	1.19103e-34	1.94292e-30	29.7115
	cavin1a	0.448727	0.339	0.072	1.33603e-34	2.17947e-30	29.6616
	abcf2a	0.320363	0.228	0.036	1.44496e-34	2.35717e-30	29.6276
	cnn2	0.369809	0.205	0.03	1.74234e-34	2.84228e-30	29.5463
	susd6	0.322748	0.14	0.015	1.89855e-34	3.09711e-30	29.509
	tjp1a	0.359469	0.199	0.028	2.01616e-34	3.28896e-30	29.4829
	slc30a1a	0.321898	0.111	0.009	2.21936e-34	3.62044e-30	29.4412
	angptl4	0.381695	0.211	0.032	2.60465e-34	4.24897e-30	29.3717
	sfpq	0.326851	0.234	0.038	2.68247e-34	4.37591e-30	29.3589
	arid1b	0.313677	0.135	0.014	2.98881e-34	4.87564e-30	29.312
	atp2a2a.1	0.340898	0.14	0.015	3.12216e-34	5.09319e-30	29.293
	atf4a	0.559665	0.468	0.124	4.62435e-34	7.54371e-30	29.1224
	arl6ip5b	0.493315	0.281	0.053	5.48943e-34	8.95491e-30	29.0479
	si:ch211-199i15.5	0.450053	0.322	0.067	6.04008e-34	9.85319e-30	29.0064
	gnao1a	0.276002	0.257	0.045	6.44002e-34	1.05056e-29	28.9786
	cltca	0.338195	0.216	0.033	6.44896e-34	1.05202e-29	28.978
	fam46ba	0.52769	0.246	0.042	9.00926e-34	1.46968e-29	28.8328
	ndel1b	0.474346	0.228	0.037	9.96956e-34	1.62633e-29	28.7888
	asb5b	0.525233	0.368	0.085	1.22752e-33	2.00245e-29	28.6984
	mcl1b	0.538548	0.497	0.137	1.31774e-33	2.14962e-29	28.6676
	tspan3a	0.373357	0.368	0.083	1.35665e-33	2.2131e-29	28.655
	CU929145.2	0.769105	0.257	0.047	1.65638e-33	2.70205e-29	28.5683
	plk2b	0.266403	0.123	0.012	1.70359e-33	2.77907e-29	28.5561
	spry4	0.332377	0.415	0.1	2.02995e-33	3.31146e-29	28.48
	timp2b	0.327934	0.105	0.008	2.07897e-33	3.39142e-29	28.4696
	tagln2	0.649896	0.257	0.046	2.47529e-33	4.03794e-29	28.3938
	crip2	0.433651	0.129	0.013	2.93987e-33	4.79581e-29	28.3191
	apcdd1l	0.479348	0.269	0.05	3.69371e-33	6.02555e-29	28.22
	canx	0.287325	0.181	0.025	3.83983e-33	6.26391e-29	28.2032
	psap	0.431279	0.339	0.075	5.58408e-33	9.10931e-29	28.0405
	sirt1	0.322657	0.152	0.018	6.48832e-33	1.05844e-28	27.9753
	cpt1ab	0.339945	0.216	0.034	8.51735e-33	1.38944e-28	27.8572
	myh10	0.380871	0.24	0.041	9.70801e-33	1.58367e-28	27.8003
	tpm3	0.297351	0.175	0.023	9.74831e-33	1.59024e-28	27.7985
	ppp1cb	0.311704	0.327	0.07	1.22194e-32	1.99335e-28	27.7004
	fhod3a	0.313521	0.269	0.051	1.327e-32	2.16474e-28	27.6646
	ist1	0.256157	0.211	0.033	1.33809e-32	2.18282e-28	27.661
	klf6a	0.920224	0.234	0.04	1.49024e-32	2.43103e-28	27.6142
	zgc:158852	0.360597	0.345	0.077	2.49636e-32	4.07231e-28	27.3902
	MYADM	0.311511	0.257	0.047	2.72171e-32	4.43993e-28	27.3526
	herpud1	0.361603	0.152	0.018	4.54614e-32	7.41611e-28	27.1298
	plpp3	0.352071	0.175	0.024	4.76862e-32	7.77905e-28	27.1091
	ifrd1	0.423142	0.368	0.086	4.90694e-32	8.00469e-28	27.0967
	tspan7	0.31158	0.205	0.032	6.12694e-32	9.99487e-28	27.0002
	rnf10	0.513418	0.339	0.077	6.31981e-32	1.03095e-27	26.9868
	pkp3b	0.330993	0.263	0.049	6.35459e-32	1.03662e-27	26.9844
	sgce	0.27742	0.246	0.044	8.00415e-32	1.30572e-27	26.8842
	xirp1	1.23121	0.52	0.161	8.11874e-32	1.32441e-27	26.878
	seta	0.255201	0.439	0.112	9.08814e-32	1.48255e-27	26.829
	prkar1aa	0.345588	0.158	0.02	9.55226e-32	1.55826e-27	26.8074
	serpine1	0.381358	0.135	0.015	1.56154e-31	2.54734e-27	26.5939
	arf5	0.334176	0.211	0.034	2.4904e-31	4.06259e-27	26.3912
	tubb2b	0.273514	0.181	0.026	2.95536e-31	4.82107e-27	26.3169
	lman2	0.383859	0.17	0.023	4.17817e-31	6.81585e-27	26.1665
	ITGB1BP2	1.29509	0.322	0.074	4.5732e-31	7.46026e-27	26.1272
	hcn2b	0.353094	0.24	0.043	4.77978e-31	7.79726e-27	26.1081
	FP102018.1	0.290523	0.14	0.016	4.83562e-31	7.88835e-27	26.103
	meis1b	0.41073	0.199	0.031	5.02943e-31	8.20451e-27	26.0859
	pfn2	0.554863	0.415	0.109	5.41682e-31	8.83645e-27	26.0537
	ptenb	0.258507	0.164	0.022	5.42121e-31	8.84362e-27	26.0534
	myl6	0.305425	0.327	0.072	5.8622e-31	9.563e-27	26.0194
	si:ch211-212k18.4	0.300677	0.228	0.039	6.24826e-31	1.01928e-26	25.9917
	ptmaa	0.853505	0.713	0.263	7.12811e-31	1.16281e-26	25.9345
	mylk3	0.517806	0.485	0.139	7.13135e-31	1.16334e-26	25.9343
	adam10a	0.307739	0.17	0.023	7.799e-31	1.27225e-26	25.8954
	serinc2	0.264253	0.111	0.01	1.18927e-30	1.94005e-26	25.7122
	nck1a	0.275222	0.117	0.012	1.64008e-30	2.67547e-26	25.5726
	mical2b	0.320638	0.228	0.04	1.76646e-30	2.88162e-26	25.5404
	cry1bb	0.502149	0.199	0.032	1.90816e-30	3.11278e-26	25.5069
	creb3l3l	0.384271	0.14	0.017	2.1858e-30	3.5657e-26	25.4479
	ywhaqb	0.321645	0.251	0.048	2.42088e-30	3.94918e-26	25.4035
	PDE3B	0.334339	0.222	0.039	2.86435e-30	4.67261e-26	25.3304
	jam3b	0.443588	0.246	0.046	3.78447e-30	6.17361e-26	25.2095
	ank2b	0.329033	0.269	0.054	3.92347e-30	6.40036e-26	25.1938
	alpk2	0.437667	0.281	0.058	3.94179e-30	6.43024e-26	25.1918
	lmo7a	0.636568	0.596	0.196	4.33178e-30	7.06643e-26	25.1508
	ncoa4	0.33265	0.222	0.039	4.64383e-30	7.57548e-26	25.1206
	atp6v0ca	0.359909	0.199	0.032	5.10523e-30	8.32816e-26	25.0795
	nav2a	0.271911	0.14	0.017	5.62071e-30	9.16906e-26	25.0377
	myom2a	0.364803	0.468	0.129	5.78074e-30	9.43012e-26	25.0255
	irs2b	0.417853	0.368	0.091	6.21098e-30	1.0132e-25	24.9943
	zgc:113314	0.252784	0.187	0.029	6.23729e-30	1.01749e-25	24.9925
	kpnb1	0.318828	0.152	0.02	7.16934e-30	1.16953e-25	24.932
	uchl1	1.28972	0.439	0.129	7.44092e-30	1.21384e-25	24.9158
	foxo3b	0.328344	0.251	0.048	7.66034e-30	1.24963e-25	24.9032
	tnrc6a	0.266315	0.181	0.027	8.38732e-30	1.36822e-25	24.8638
	nfe2l2a	0.507836	0.17	0.024	9.71015e-30	1.58402e-25	24.8002
	sdha	0.403083	0.444	0.121	1.05959e-29	1.7285e-25	24.7623
	pdcd6	0.383598	0.152	0.02	1.06075e-29	1.7304e-25	24.7619
	arl4ab	0.548662	0.275	0.057	1.11759e-29	1.82312e-25	24.7392
	tob1a	0.437393	0.491	0.143	1.19243e-29	1.94521e-25	24.711
	ARHGEF17	0.270919	0.14	0.017	1.37686e-29	2.24607e-25	24.6486
	ghrb	0.349969	0.228	0.041	1.4132e-29	2.30535e-25	24.6373
	igfbp3	0.27342	0.199	0.032	1.50155e-29	2.44948e-25	24.6109
	pum1	0.2638	0.146	0.018	1.57718e-29	2.57285e-25	24.5896
	csnk1da	0.319526	0.14	0.017	2.0131e-29	3.28397e-25	24.4836
	hnrnpub	0.467098	0.228	0.041	2.01863e-29	3.29299e-25	24.4824
	atp11a	0.308086	0.187	0.029	2.04672e-29	3.33881e-25	24.4764
	rasgef1ba	0.26983	0.181	0.028	2.52352e-29	4.11662e-25	24.3855
	egr2a	0.474782	0.111	0.011	4.40033e-29	7.17826e-25	24.144
	add3a	0.344068	0.357	0.088	4.87439e-29	7.95159e-25	24.0995
	ablim3	0.285909	0.175	0.026	4.9212e-29	8.02796e-25	24.0954
	rgcc	0.260026	0.175	0.026	5.3244e-29	8.68569e-25	24.0612
	tbcb	0.388734	0.292	0.063	5.48164e-29	8.9422e-25	24.0486
	rab5aa	0.259005	0.24	0.045	5.64679e-29	9.2116e-25	24.0357
	krtcap2	0.279116	0.199	0.033	8.7944e-29	1.43463e-24	23.8433
	slc25a55a	0.383789	0.298	0.067	1.12398e-28	1.83355e-24	23.7367
	zfp36l2	0.517332	0.24	0.047	1.19901e-28	1.95595e-24	23.7086
	tmed9	0.286173	0.164	0.023	1.31489e-28	2.14497e-24	23.6686
	zmiz1a	0.269891	0.117	0.012	1.48286e-28	2.41898e-24	23.6164
	neurl1b	0.358663	0.123	0.014	1.77412e-28	2.89412e-24	23.5385
	cnih1	0.292262	0.164	0.023	1.93853e-28	3.16232e-24	23.5
	si:dkey-188i13.7	0.357625	0.228	0.042	2.07245e-28	3.38079e-24	23.471
	ssr3	0.299568	0.333	0.08	2.6647e-28	4.34692e-24	23.3618
	srsf5a	0.458226	0.38	0.1	3.43414e-28	5.60211e-24	23.2516
	ahr2	0.317248	0.175	0.027	3.56189e-28	5.81051e-24	23.2358
	ccdc85b	0.270723	0.105	0.01	4.90801e-28	8.00644e-24	23.0966
	hnrnpabb	0.296978	0.468	0.134	5.31922e-28	8.67724e-24	23.0616
	cdh13	0.284815	0.193	0.032	6.90926e-28	1.12711e-23	22.948
	sdcbp2	0.425416	0.421	0.117	8.1113e-28	1.3232e-23	22.8784
	sec61a1	0.32835	0.316	0.074	1.05054e-27	1.71374e-23	22.7661
	afdna	0.357197	0.175	0.027	1.28454e-27	2.09547e-23	22.6787
	pik3r1	0.277331	0.205	0.036	1.31731e-27	2.14892e-23	22.6678
	cd9a	0.552892	0.263	0.056	1.61106e-27	2.62813e-23	22.5804
	rhoab	0.391778	0.31	0.073	1.65033e-27	2.69219e-23	22.5699
	appb	0.261632	0.135	0.017	1.69311e-27	2.76198e-23	22.5588
	srsf3b	0.474998	0.31	0.073	1.96351e-27	3.20308e-23	22.4944
	s100a10b	1.54755	0.573	0.219	2.64126e-27	4.30868e-23	22.3657
	fam120c	0.396227	0.327	0.08	2.6636e-27	4.34514e-23	22.362
	p4ha2	0.309307	0.164	0.024	2.91495e-27	4.75515e-23	22.3228
	tax1bp1b	0.282168	0.421	0.117	3.20266e-27	5.22451e-23	22.282
	nedd9	0.351786	0.175	0.028	3.7898e-27	6.1823e-23	22.2088
	ell	0.347196	0.187	0.031	3.91335e-27	6.38386e-23	22.1949
	ubc	0.423993	0.409	0.114	4.60114e-27	7.50585e-23	22.1246
	chtopa	0.313935	0.181	0.03	4.71126e-27	7.68548e-23	22.1143
	ahsa1a	0.784377	0.24	0.049	6.21427e-27	1.01373e-22	21.9941
	bmp7a	0.308428	0.146	0.02	7.11348e-27	1.16042e-22	21.9354
	sparc	0.410949	0.164	0.025	7.64605e-27	1.2473e-22	21.904
	ndrg2	0.365294	0.298	0.069	8.66762e-27	1.41395e-22	21.8496
	arl6ip1	0.437701	0.468	0.14	8.76068e-27	1.42913e-22	21.8449
	myo1cb	0.280608	0.263	0.056	8.90786e-27	1.45314e-22	21.8377
	tnfrsf1a	0.287377	0.117	0.013	8.92764e-27	1.45637e-22	21.8367
	peli1a	0.410223	0.322	0.078	9.11748e-27	1.48733e-22	21.8276
	tmed2	0.393755	0.263	0.057	9.84359e-27	1.60578e-22	21.7943
	bambia	0.36801	0.152	0.022	9.90988e-27	1.6166e-22	21.7914
	tanc2a	0.28714	0.129	0.016	9.94071e-27	1.62163e-22	21.79
	tuba8l	0.457449	0.433	0.125	1.01704e-26	1.65909e-22	21.7801
	zfand5b	0.326726	0.55	0.176	1.17405e-26	1.91523e-22	21.7178
	sgcg	0.3077	0.164	0.025	1.27852e-26	2.08565e-22	21.6808
	si:ch211-131k2.3	1.57554	0.602	0.254	1.41031e-26	2.30064e-22	21.6382
	rab10	0.337033	0.24	0.049	1.98482e-26	3.23784e-22	21.4897
	yap1	0.301418	0.228	0.045	2.0275e-26	3.30746e-22	21.4805
	grb2b	0.309974	0.158	0.023	2.08109e-26	3.39488e-22	21.4692
	h3f3d	0.617738	0.573	0.2	2.64367e-26	4.31262e-22	21.3653
	ptp4a2b	0.32675	0.374	0.101	2.86714e-26	4.67717e-22	21.33
	rbm4.2	0.418728	0.216	0.041	3.95848e-26	6.45747e-22	21.1899
	krt94	0.604082	0.327	0.082	5.66634e-26	9.24351e-22	21.0342
	vcp	0.335394	0.298	0.071	6.25056e-26	1.01965e-21	20.9915
	BX284696.1	0.329485	0.117	0.014	6.25488e-26	1.02036e-21	20.9912
	hspb1	1.50272	0.901	0.741	7.30373e-26	1.19146e-21	20.9239
	phlda2	1.17788	0.632	0.258	8.90542e-26	1.45274e-21	20.8378
	rbp4	1.1801	0.304	0.075	9.74962e-26	1.59046e-21	20.7985
	pla1a	0.453525	0.509	0.162	9.80396e-26	1.59932e-21	20.7961
	si:dkeyp-27c8.2	0.278796	0.164	0.026	1.04601e-25	1.70636e-21	20.7679
	mapk14b	0.269634	0.158	0.024	1.18716e-25	1.93661e-21	20.713
	rbms2a	0.341037	0.105	0.011	2.09041e-25	3.41009e-21	20.4672
	id2a	0.305516	0.205	0.039	2.27936e-25	3.71832e-21	20.4297
	sept9a	0.334909	0.298	0.072	2.4667e-25	4.02393e-21	20.3953
	sgk2b	0.305043	0.251	0.054	2.99867e-25	4.89174e-21	20.3105
	top1l	0.375031	0.257	0.057	3.0485e-25	4.97301e-21	20.3034
	chd9	0.25146	0.111	0.013	3.2334e-25	5.27464e-21	20.2778
	cyb5a	0.288718	0.222	0.045	5.39502e-25	8.8009e-21	20.0555
	lrig1	0.345655	0.123	0.016	5.41735e-25	8.83732e-21	20.0537
	tnip1	0.281042	0.263	0.059	6.3188e-25	1.03079e-20	19.9868
	cyb5r1	0.423995	0.181	0.032	7.04914e-25	1.14993e-20	19.9393
	irs1	0.292661	0.316	0.08	8.21014e-25	1.33932e-20	19.8731
	ddx61	0.298217	0.251	0.055	8.44868e-25	1.37823e-20	19.8607
	icn	1.11866	0.596	0.251	8.71316e-25	1.42138e-20	19.8473
	CR354588.1	0.381891	0.251	0.056	1.12142e-24	1.82937e-20	19.7377
	ppp1r12a	0.327782	0.275	0.064	1.15643e-24	1.88648e-20	19.7243
	selenot1b	0.281641	0.117	0.014	1.19885e-24	1.95569e-20	19.7087
	dnajb4	0.821385	0.257	0.059	1.31867e-24	2.15115e-20	19.6673
	cad	0.354865	0.152	0.023	1.39356e-24	2.27332e-20	19.6433
	palld	0.318718	0.368	0.101	1.39769e-24	2.28006e-20	19.6421
	ywhaqa	0.251039	0.251	0.055	1.39888e-24	2.28199e-20	19.6417
	btg1	0.771759	0.667	0.265	1.46793e-24	2.39464e-20	19.6208
	oser1	0.371438	0.211	0.042	1.56596e-24	2.55455e-20	19.5927
	ptges3b	0.306171	0.164	0.027	2.17349e-24	3.54561e-20	19.4503
	cish	0.350317	0.222	0.046	2.19278e-24	3.57708e-20	19.4465
	podxl	0.354822	0.316	0.081	2.28048e-24	3.72015e-20	19.4294
	nnt	0.270224	0.292	0.071	2.41979e-24	3.94741e-20	19.4037
	slc9a6a	0.367536	0.129	0.017	2.58666e-24	4.21962e-20	19.3747
	nppb	1.56066	0.737	0.406	3.11423e-24	5.08024e-20	19.2941
	zeb1b	0.28555	0.158	0.025	3.42756e-24	5.59138e-20	19.2525
	tomm34	0.474914	0.211	0.042	3.50097e-24	5.71114e-20	19.2433
	litaf	0.250038	0.222	0.046	3.66485e-24	5.97847e-20	19.2234
	arrdc3b	0.442299	0.17	0.029	5.10942e-24	8.335e-20	19.0791
	h2afx1	0.677879	0.667	0.259	7.67156e-24	1.25146e-19	18.9026
	pcyt2	0.403552	0.292	0.073	1.4258e-23	2.3259e-19	18.6334
	sept2	0.28648	0.257	0.06	1.45065e-23	2.36645e-19	18.6259
	scn4ba	0.25865	0.205	0.041	1.80739e-23	2.9484e-19	18.5304
	mt-co1	0.968874	0.982	0.952	2.43531e-23	3.97272e-19	18.4009
	tcp1	0.3207	0.427	0.131	2.89498e-23	4.72257e-19	18.3258
	cd99	0.415868	0.246	0.056	3.48873e-23	5.69116e-19	18.2448
	gata5	0.288825	0.175	0.032	5.00886e-23	8.17096e-19	18.0877
	ppp4cb	0.341506	0.17	0.03	5.15392e-23	8.40759e-19	18.0753
	slbp	0.313607	0.158	0.027	6.86804e-23	1.12038e-18	17.9506
	mss51	0.558583	0.181	0.034	7.57148e-23	1.23514e-18	17.9083
	CR318588.3	0.471305	0.193	0.037	7.90197e-23	1.28905e-18	17.8897
	pik3r3a	0.2835	0.152	0.025	8.52653e-23	1.39093e-18	17.8567
	npdc1b	0.370038	0.205	0.042	8.97698e-23	1.46441e-18	17.8343
	b2m	0.708997	0.696	0.293	9.3776e-23	1.52977e-18	17.8154
	khdrbs1a	0.366879	0.561	0.199	9.83732e-23	1.60476e-18	17.7946
	zgc:77650	0.272865	0.222	0.048	1.38063e-22	2.25222e-18	17.6474
	nucb2a	0.278085	0.222	0.048	1.38731e-22	2.26312e-18	17.6453
	krt15	0.533789	0.374	0.109	1.45866e-22	2.37952e-18	17.6235
	hif1ab	0.305955	0.281	0.071	1.63519e-22	2.66748e-18	17.5739
	CABZ01072309.1	0.436184	0.304	0.081	1.99256e-22	3.25047e-18	17.4881
	pde4ba	0.312188	0.199	0.04	2.23048e-22	3.63859e-18	17.4391
	smtnl	0.329232	0.17	0.031	2.38175e-22	3.88534e-18	17.4106
	hspa8	0.917871	0.795	0.441	2.59549e-22	4.23401e-18	17.3732
	arnt2	0.370006	0.14	0.022	3.61478e-22	5.89678e-18	17.2294
	crip1	0.335011	0.187	0.036	3.69987e-22	6.0356e-18	17.2193
	pttg1ipb	0.318356	0.129	0.019	4.02279e-22	6.56237e-18	17.1829
	cux1a	0.297838	0.123	0.017	4.21117e-22	6.86968e-18	17.1631
	si:ch211-281l24.3	0.281246	0.135	0.021	5.16601e-22	8.42731e-18	17.0743
	mt-nd4l	0.367767	0.38	0.114	6.57113e-22	1.07195e-17	16.9698
	bves	0.477706	0.602	0.228	7.07251e-22	1.15374e-17	16.9379
	gpx4a	0.344529	0.205	0.043	9.2586e-22	1.51036e-17	16.8209
	ctnna1	0.300525	0.181	0.035	1.33327e-21	2.17497e-17	16.6625
	sdk1a	0.351991	0.281	0.073	1.42369e-21	2.32246e-17	16.6341
	usp25	0.364346	0.14	0.023	1.56121e-21	2.5468e-17	16.594
	ctgfa	0.332013	0.146	0.024	1.77106e-21	2.88913e-17	16.5392
	pdk2a	0.429636	0.427	0.139	2.70095e-21	4.40607e-17	16.3559
	hnrnpa0l.1	0.778284	0.678	0.294	5.82091e-21	9.49566e-17	16.0225
	nuak1b	0.399709	0.222	0.051	7.28746e-21	1.1888e-16	15.9249
	dicer1	0.250676	0.117	0.017	8.75572e-21	1.42832e-16	15.8452
	fhl2b	0.367154	0.269	0.07	9.50592e-21	1.5507e-16	15.8095
	sptssa	0.283542	0.152	0.027	1.00853e-20	1.64521e-16	15.7838
	impdh2	0.31383	0.205	0.045	1.03704e-20	1.69172e-16	15.7717
	fkbp5	0.365738	0.298	0.083	1.05651e-20	1.72349e-16	15.7636
	rhov	0.288696	0.193	0.041	1.0966e-20	1.78888e-16	15.7474
	gapdhs	0.375055	0.556	0.206	1.38211e-20	2.25463e-16	15.6469
	her9	0.530957	0.327	0.097	1.55857e-20	2.54249e-16	15.5947
	usp2a	0.268688	0.48	0.165	2.04146e-20	3.33024e-16	15.4775
	zgc:153867	0.462636	0.409	0.133	2.19158e-20	3.57513e-16	15.4467
	hdac1	0.285406	0.205	0.045	2.48349e-20	4.05131e-16	15.3924
	jpt1b	0.379015	0.292	0.081	4.80922e-20	7.84528e-16	15.1054
	selenof	0.338013	0.263	0.069	5.32482e-20	8.68637e-16	15.0612
	ACTC1	0.949238	0.55	0.232	5.43899e-20	8.87262e-16	15.0519
	p4hb	0.536173	0.251	0.065	5.61821e-20	9.16499e-16	15.0379
	sf3b6	0.353658	0.444	0.152	6.71016e-20	1.09463e-15	14.9607
	her15.2	0.555643	0.14	0.025	7.57109e-20	1.23507e-15	14.9083
	BX323861.3	0.29059	0.111	0.016	9.65054e-20	1.57429e-15	14.8029
	cdc42bpb	0.277167	0.175	0.036	1.07118e-19	1.74742e-15	14.7576
	zgc:158463	0.300599	0.386	0.122	1.09173e-19	1.78094e-15	14.7493
	pfkfb3	0.291258	0.105	0.015	1.17811e-19	1.92184e-15	14.7163
	si:dkeyp-115e12.6	0.33924	0.135	0.023	1.3612e-19	2.22053e-15	14.6535
	si:ch211-194b1.1	0.304233	0.152	0.029	1.54947e-19	2.52765e-15	14.5973
	csnk1db	0.254621	0.17	0.034	2.3798e-19	3.88217e-15	14.4109
	csnk1a1	0.309025	0.304	0.087	2.46313e-19	4.01811e-15	14.396
	snx12	0.259365	0.187	0.04	3.36346e-19	5.48682e-15	14.2607
	calm1a	0.355275	0.462	0.16	4.92761e-19	8.03841e-15	14.0948
	ctnnb1	0.30791	0.596	0.231	5.27701e-19	8.60839e-15	14.0651
	her4.1	1.61338	0.211	0.052	8.28759e-19	1.35195e-14	13.869
	gnsa	0.329889	0.123	0.021	2.32473e-18	3.79233e-14	13.4211
	otulina.1	0.37158	0.14	0.026	3.61081e-18	5.89031e-14	13.2299
	nedd4l	0.382886	0.152	0.031	5.95065e-18	9.7073e-14	13.0129
	si:ch211-63p21.1	0.423	0.175	0.038	6.21897e-18	1.0145e-13	12.9937
	zgc:92066	0.672011	0.749	0.356	7.16729e-18	1.1692e-13	12.9321
	her4.2	0.554588	0.123	0.021	9.88836e-18	1.61309e-13	12.7923
	clic4	0.316799	0.626	0.256	1.0885e-17	1.77568e-13	12.7506
	stk35l	0.293397	0.257	0.072	1.25412e-17	2.04584e-13	12.6891
	si:ch211-15b10.6	0.341911	0.117	0.02	1.75396e-17	2.86123e-13	12.5434
	cebpd	0.383408	0.48	0.186	3.14348e-17	5.12797e-13	12.2901
	csde1	0.25411	0.374	0.126	3.32486e-17	5.42385e-13	12.2657
	ptp4a1	0.299446	0.175	0.04	3.93266e-17	6.41534e-13	12.1928
	tmbim4	0.265578	0.111	0.018	5.71997e-17	9.33099e-13	12.0301
	frya	0.280893	0.146	0.03	6.11824e-17	9.98068e-13	12.0008
	pfkmb	0.400006	0.374	0.13	8.46681e-17	1.38119e-12	11.8597
	cast	0.255594	0.345	0.115	9.8837e-17	1.61233e-12	11.7925
	chchd2	0.272716	0.48	0.184	1.18572e-16	1.93426e-12	11.7135
	synpo2lb	0.317919	0.62	0.259	2.93679e-16	4.79079e-12	11.3196
	chpt1	0.271035	0.111	0.019	3.02993e-16	4.94273e-12	11.306
	her4.2.1	0.937517	0.123	0.024	8.03961e-16	1.3115e-11	10.8822
	gja5a	0.27319	0.129	0.025	1.05596e-15	1.72259e-11	10.7638
	rab11a	0.255872	0.146	0.031	1.21202e-15	1.97716e-11	10.704
	chmp2a	0.332841	0.251	0.075	1.38164e-15	2.25386e-11	10.6471
	atp1b1a	0.650645	0.754	0.433	1.48535e-15	2.42305e-11	10.6156
	aldh2.2	0.312186	0.146	0.032	2.72561e-15	4.44629e-11	10.352
	creb1a	0.291541	0.105	0.018	2.94103e-15	4.7977e-11	10.319
	ndrg4	0.318952	0.591	0.251	3.18331e-15	5.19294e-11	10.2846
	u2surp	0.264642	0.111	0.02	3.21824e-15	5.24992e-11	10.2798
	ywhae2	0.276623	0.123	0.024	3.73568e-15	6.09401e-11	10.2151
	bcl2l10	0.363465	0.637	0.285	4.37542e-15	7.13762e-11	10.1464
	zgc:165573	0.254663	0.158	0.037	4.75125e-15	7.75071e-11	10.1107
	nppa	0.727003	0.789	0.548	7.0052e-15	1.14276e-10	9.94205
	prelid3b	0.475493	0.608	0.28	7.85595e-15	1.28154e-10	9.89227
	chmp4ba	0.260744	0.187	0.049	1.20076e-14	1.9588e-10	9.70801
	chac1	0.520763	0.585	0.271	5.1995e-14	8.48195e-10	9.0715
	zgc:122979	0.281243	0.515	0.22	6.73431e-14	1.09857e-09	8.95917
	anxa2a	0.311914	0.345	0.126	9.9644e-14	1.62549e-09	8.78901
	myh6	0.570539	0.702	0.375	2.0786e-13	3.39081e-09	8.4697
	CR318588.4	1.93368	0.784	0.579	1.78711e-12	2.91531e-08	7.53532
	dusp2	0.371089	0.158	0.043	2.53559e-12	4.13631e-08	7.38339
	ldb3a	0.303004	0.643	0.309	2.81438e-12	4.5911e-08	7.33808
	atp2a2a	0.476244	0.76	0.424	6.77367e-12	1.10499e-07	6.95664
	eif1b	0.56368	0.737	0.434	8.12066e-12	1.32472e-07	6.87787
	tubb4b	0.30311	0.696	0.348	9.49896e-12	1.54957e-07	6.80979
	si:ch73-1a9.3	0.329798	0.228	0.077	1.17046e-11	1.90936e-07	6.71911
	ppiaa	0.470498	0.626	0.321	1.32182e-11	2.15629e-07	6.66629
	hspb11	0.852904	0.608	0.361	2.18353e-11	3.562e-07	6.44831
	ldha	0.274595	0.667	0.329	2.24952e-11	3.66965e-07	6.43538
	higd1a	0.273053	0.655	0.326	2.74758e-11	4.48212e-07	6.34852
	MPRIP	0.287883	0.129	0.033	4.06506e-11	6.63133e-07	6.1784
	CR318588.1	1.12444	0.544	0.301	6.53473e-11	1.06601e-06	5.97224
	C11orf96	0.261056	0.175	0.055	1.27942e-10	2.08711e-06	5.68045
	NC-002333.17	0.592074	0.854	0.64	2.24279e-10	3.65866e-06	5.43668
	fxyd1	0.284546	0.725	0.378	2.38518e-10	3.89094e-06	5.40995
	tcap	0.49139	0.807	0.506	3.77305e-09	6.15498e-05	4.21077
	cnp	0.2749	0.135	0.04	4.69418e-09	7.65762e-05	4.11591
	RFP	0.541107	0.836	0.645	6.13424e-08	0.00100068	2.99971
	actb2	0.379655	0.83	0.578	2.60094e-07	0.00424292	2.37234
